# Supplementary material for: Rapid dynamics allow the low-abundance RTEL1 helicase to promote telomere replication
Source: Nucleic Acids Res. 2025 Mar 13;53(5):gkaf177. doi: 10.1093/nar/gkaf177 (PMC11909005; doi:10.1093/nar/gkaf177)
Supplement: gkaf177_Supplemental_Files [file gkaf177_supplemental_files.zip]

Archive with 10 entries (10 files):
- 1. Asynchronous.mp4
- 2. S-phase.mp4
- 3. G1S_boundary.mp4
- 4. S-phase_timelapse.mp4
- 5. ATPaseDead.mp4
- 6. Asynchronous_timelapse.mp4
- 7. ATPaseDead_timelapse.mp4
- 8. dTAG.mp4
- 9. dTAG_timelapse.mp4
- RTEL1_Revision_Supplementary Data.pdf
